# Supplementary material for: Post-processing of biochars to enhance plant growth responses: a review and meta-analysis
Source: Biochar. 2021 Aug 25;3(4):437–55. doi: 10.1007/s42773-021-00115-0 (PMC8547209; doi:10.1007/s42773-021-00115-0)
Supplement: Supplementary file 1 — Supplementary file1 (TXT 13 KB) [file 42773_2021_115_MOESM1_ESM.txt]

studynum	citation	Location	modtype	data	exptype	plant	measure	units	imputsd	reps	days	control	sdc	bc	sdbc	bcmod	sdbm
1	Borchard_etal_2012	Germany	activation	table	pot	Lolium multiflorum	biomass	g	no	4	37	3.4	1	3.1	0.6	3.8	1.1
1	Borchard_etal_2012	Germany	particle	table	pot	Lolium multiflorum	biomass	g	no	4	37	3.4	1	3.1	0.6	3.5	1
2	Lu_etal_2012	China	particle	graph	pot	Sedum plumbizincicola	biomass	g	no	4	90	5.012	0.395	5.346	0.531	6.185	0.383
2	Lu_etal_2012	China	particle	graph	pot	Sedum plumbizincicola	biomass	g	no	4	90	5.012	0.395	5.235	0.407	7.037	0.444
2	Lu_etal_2012	China	particle	graph	pot	Sedum plumbizincicola	biomass	g	no	4	90	5.012	0.395	7.235	0.198	7.099	0.556
2	Lu_etal_2012	China	particle	graph	pot	Sedum plumbizincicola	biomass	g	no	4	90	5.012	0.395	7.358	0.568	7.333	0.568
3	Ma&Matsunaka_2013	Japan	particle	graph	pot	Zea mays	ag biomass	g	no	3	40	1.504	0.432	1.84	0.24	3.904	0.192
3	Ma&Matsunaka_2013	Japan	particle	graph	pot	Zea mays	ag biomass	g	no	3	40	1.504	0.432	1.84	0.24	9.52	1.104
3	Ma&Matsunaka_2013	Japan	particle	graph	pot	Zea mays	ag biomass	g	no	3	40	1.504	0.432	2.896	0.24	6.544	0.144
3	Ma&Matsunaka_2013	Japan	particle	graph	pot	Zea mays	ag biomass	g	no	3	40	1.504	0.432	2.896	0.24	19.408	2.928
3	Ma&Matsunaka_2013	Japan	particle	graph	pot	Zea mays	ag biomass	g	no	3	40	1.504	0.432	4.384	0.192	12.832	1.728
3	Ma&Matsunaka_2013	Japan	particle	graph	pot	Zea mays	ag biomass	g	no	3	40	1.504	0.432	4.384	0.192	30.112	1.872
3	Ma&Matsunaka_2013	Japan	particle	graph	pot	Zea mays	ag biomass	g	no	3	40	1.504	0.432	8.08	0.864	24.208	2.688
3	Ma&Matsunaka_2013	Japan	particle	graph	pot	Zea mays	ag biomass	g	no	3	40	1.504	0.432	8.08	0.864	36.448	1.104
4	Gale_etal_2016	Canada	leaching	orig	pot	Lolium multiflorum	biomass	g	no	8	28	317.7	74.66	241.6	56.776	245.26	57.636
4	Gale_etal_2016	Canada	leaching	orig	pot	Lolium multiflorum	biomass	g	no	8	28	317.7	74.66	241.6	56.776	318.44	74.833
4	Gale_etal_2016	Canada	heat	orig	pot	Lolium multiflorum	biomass	g	no	8	28	317.7	74.66	241.6	56.776	274.12	64.418
4	Gale_etal_2016	Canada	heat	orig	pot	Lolium multiflorum	biomass	g	no	8	28	317.7	74.66	241.6	56.776	288.87	67.884
4	Gale_etal_2016	Canada	heat	orig	pot	Lolium multiflorum	biomass	g	no	8	28	317.7	74.66	241.6	56.776	298.87	70.234
5	Rezende_etal_2016	Brazil	activation	graph	pot	Tectona grandis	biomass	g	no	4	90	6.116	0.905	6.801	0.355	8.22	1.566
5	Rezende_etal_2016	Brazil	activation	graph	pot	Tectona grandis	biomass	g	no	4	90	6.116	0.905	6.899	1.346	9.492	1.639
5	Rezende_etal_2016	Brazil	activation	graph	pot	Tectona grandis	biomass	g	no	4	90	6.116	0.905	7.266	0.758	8.93	1.174
5	Rezende_etal_2016	Brazil	activation	graph	pot	Tectona grandis	biomass	g	no	4	90	6.116	0.905	6.777	0.465	8.648	1.615
6	Aller_etal_2017	USA	activation	table	pot	Zea mays	biomass	g	no	4	30	0.478	0.022	0.564	0.038	0.473	0.016
6	Aller_etal_2017	USA	activation	table	pot	Zea mays	biomass	g	no	4	30	1.021	0.038	1.106	0.034	1.113	0.034
6	Aller_etal_2017	USA	activation	table	pot	Zea mays	biomass	g	no	4	30	1.554	0.036	1.381	0.05	1.496	0.054
7	Maienza_etal_2017	Italy	pellet	table	pot	Solanum lycopersicum	yield	g	no	5	110	460.8	50.088	800.5	43.156	500.3	42.262
8	Zheng_etal_2017	China	particle	table	pot	Brassica chinensis	ag biomass	g	yes	4	28	1.2	0.457	1.48	0.486	1.36	0.647
8	Zheng_etal_2017	China	particle	table	pot	Brassica chinensis	ag biomass	g	yes	4	28	1.2	0.457	1.48	0.486	1.46	0.695
8	Zheng_etal_2017	China	particle	table	pot	Brassica chinensis	ag biomass	g	yes	4	28	1.2	0.457	1.59	0.522	1.46	0.695
8	Zheng_etal_2017	China	particle	table	pot	Brassica chinensis	ag biomass	g	yes	4	28	1.2	0.457	1.59	0.522	1.37	0.652
8	Anyanwu_etal_2018	UK	leaching	graph	pot	Oryza sativa	biomass	g	no	3	21	0.156	0.009	0.17	0.015	0.176	0.025
8	Anyanwu_etal_2018	UK	leaching	graph	pot	Oryza sativa	biomass	g	no	3	21	0.156	0.009	0.17	0.015	0.157	0.027
8	Anyanwu_etal_2018	UK	leaching	graph	pot	Oryza sativa	biomass	g	no	3	21	0.156	0.009	0.17	0.015	0.138	0.027
8	Anyanwu_etal_2018	UK	leaching	graph	pot	Solanum lycopersicum	biomass	g	no	3	21	0.027	0.008	0.086	0.004	0.096	0.048
8	Anyanwu_etal_2018	UK	leaching	graph	pot	Solanum lycopersicum	biomass	g	no	3	21	0.027	0.008	0.086	0.004	0.128	0.006
8	Anyanwu_etal_2018	UK	leaching	graph	pot	Solanum lycopersicum	biomass	g	no	3	21	0.027	0.008	0.086	0.004	0.098	0.024
9	Billah_etal_2018	Pakistan	particle	table	field	Lens culinaris	biomass	kg ha-1	yes	9		1886	718.252	2023	663.636	2126	1012.057
9	Billah_etal_2018	Pakistan	particle	table	field	Lens culinaris	biomass	kg ha-1	yes	9		1886	718.252	2023	663.636	2053	977.306
10	Korai_etal_2018	China	leaching	table	field	Oryza sativa	yield	kg ha-1	no	3	140	6.2	0.866	8.3	0.693	7.9	145.492
10	Korai_etal_2018	China	leaching	table	field	Oryza sativa	yield	kg ha-1	no	3	140	6.2	0.866	8.7	0.346	7.7	0.866
10	Korai_etal_2018	China	leaching	table	field	Triticum aestivum	yield	kg ha-1	no	3	170	2.1	1.386	2.6	1.039	2.8	0.693
10	Korai_etal_2018	China	leaching	table	field	Triticum aestivum	yield	kg ha-1	no	3	170	2.1	1.386	3	0.866	2.6	0.346
11	Lin_etal_2018	China	leaching	table	pot	Brassica oleracea	biomass	g	no	4	45	0.04	0.01	0.31	0.1	0.18	0.06
11	Lin_etal_2018	China	activation	table	pot	Brassica oleracea	biomass	g	no	4	45	0.04	0.01	0.31	0.1	0.04	0.01
12	Mia_etal_2018	Australia	activation	graph	pot	Trifoliium repens	biomass	g m-2	no	16	42	253.788	56.818	302.083	30.303	236.742	41.667
12	Mia_etal_2018	Australia	activation	graph	pot	Lolium perenne	biomass	g m-2	no	16	42	233.902	53.03	231.061	68.182	229.167	45.455
12	Mia_etal_2018	Australia	activation	graph	pot	Trifoliium repens	biomass	g m-2	no	16	42	253.788	56.818	302.083	30.303	236.742	41.667
12	Mia_etal_2018	Australia	activation	graph	pot	Lolium perenne	biomass	g m-2	no	16	42	233.902	53.03	231.061	68.182	240.53	22.727
13	Paymaneh_etal_2018	Czechia	activation	graph	pot	Andropogon gerardii	biomass	g	no	5	65	8.442	0.998	3.596	1.825	3.979	0.884
13	Paymaneh_etal_2018	Czechia	activation	graph	pot	Andropogon gerardii	biomass	g	no	5	65	9.909	1.397	0.599	0.143	1.518	0.656
13	Paymaneh_etal_2018	Czechia	activation	graph	pot	Andropogon gerardii	biomass	g	no	5	65	4.145	1.483	2.857	0.57	2.244	0.428
13	Paymaneh_etal_2018	Czechia	activation	graph	pot	Andropogon gerardii	biomass	g	no	5	65	0.446	0.285	0.459	0.114	0.676	0.143
12	Billah_etal_2019	Pakistan	particle	table	field	Lens culinaris	branches	count	no	3	60	2	0.504	2.997	0.501	2.003	0.513
12	Billah_etal_2019	Pakistan	particle	table	field	Lens culinaris	branches	count	no	3	60	2	0.504	2.997	0.501	3.003	0.501
12	Billah_etal_2019	Pakistan	particle	table	field	Lens culinaris	branches	count	no	3	60	2.332	0.408	3.332	0.414	3.332	0.414
12	Billah_etal_2019	Pakistan	particle	table	field	Lens culinaris	branches	count	no	3	60	2.332	0.408	3.332	0.414	3.003	0.409
12	Billah_etal_2019	Pakistan	particle	table	field	Lens culinaris	branches	count	no	3	60	2.668	0.295	2.668	0.29	2.997	0.272
12	Billah_etal_2019	Pakistan	particle	table	field	Lens culinaris	branches	count	no	3	60	2.668	0.295	2.668	0.29	3.332	0.278
13	Intani_etal_2019	Germany	heat	graph	pot	Lepidium sativum	fresh mass	g	no	3	7	0.054	0.11	0.044	0.079	0.051	0.091
13	Intani_etal_2019	Germany	heat	graph	pot	Lepidium sativum	fresh mass	g	no	3	7	0.054	0.11	0.027	0.049	0.032	0.058
13	Intani_etal_2019	Germany	heat	graph	pot	Lepidium sativum	fresh mass	g	no	3	7	0.054	0.11	0.011	0.021	0.014	0.026
13	Intani_etal_2019	Germany	leaching	graph	pot	Lepidium sativum	fresh mass	g	no	3	7	0.054	0.11	0.044	0.079	0.054	0.096
13	Intani_etal_2019	Germany	leaching	graph	pot	Lepidium sativum	fresh mass	g	no	3	7	0.054	0.11	0.027	0.049	0.05	0.089
13	Intani_etal_2019	Germany	leaching	graph	pot	Lepidium sativum	fresh mass	g	no	3	7	0.054	0.11	0.011	0.021	0.032	0.058
14	Liao&Thomas_2019	Canada	particle	orig	pot	Lolium multiflorum	biomass	mg	no	7	29	29.957	7.096	49.891	14.406	28.854	8.313
14	Liao&Thomas_2019	Canada	particle	orig	pot	Abutilon theophasti	biomass	mg	no	7	28	173.09	56.861	165.02	34.586	345.39	119.439
14	Liao&Thomas_2019	Canada	particle	orig	pot	Lolium multiflorum	biomass	mg	no	7	29	29.957	7.096	45.781	9.723	30.83	7.893
14	Liao&Thomas_2019	Canada	particle	orig	pot	Abutilon theophasti	biomass	mg	no	7	28	173.09	56.861	212.95	66.561	212.2	111.906
15	Manzoor_etal_2019	Pakistan	particle	graph	field	Pisum sativum	yield	g	no	3	65	341.874	105.314	432.505	153.003	468.069	39.741
15	Manzoor_etal_2019	Pakistan	particle	graph	field	Pisum sativum	yield	g	no	3	65	341.874	105.314	321.224	111.275	213.384	7.948
15	Manzoor_etal_2019	Pakistan	particle	graph	field	Pisum sativum	yield	g	no	3	65	341.874	105.314	413.002	105.314	172.084	15.896
15	Manzoor_etal_2019	Pakistan	particle	graph	field	Pisum sativum	yield	g	no	3	65	94.073	7.948	256.979	186.783	237.476	95.379
15	Manzoor_etal_2019	Pakistan	particle	graph	field	Pisum sativum	yield	g	no	3	65	94.073	7.948	212.237	154.99	262.715	57.625
15	Manzoor_etal_2019	Pakistan	particle	graph	field	Pisum sativum	yield	g	no	3	65	94.073	7.948	212.237	123.197	142.256	97.366
15	Manzoor_etal_2019	Pakistan	particle	graph	field	Pisum sativum	yield	g	no	3	65	234.034	133.133	236.329	45.702	237.476	85.443
15	Manzoor_etal_2019	Pakistan	particle	graph	field	Pisum sativum	yield	g	no	3	65	234.034	133.133	268.451	21.858	192.734	141.081
15	Manzoor_etal_2019	Pakistan	particle	graph	field	Pisum sativum	yield	g	no	3	65	234.034	133.133	192.734	133.133	364.818	129.159
15	Manzoor_etal_2019	Pakistan	particle	graph	field	Pisum sativum	yield	g	no	3	65	35.564	15.896	43.595	15.896	29.828	9.935
15	Manzoor_etal_2019	Pakistan	particle	graph	field	Pisum sativum	yield	g	no	3	65	35.564	15.896	29.828	15.896	33.27	7.948
15	Manzoor_etal_2019	Pakistan	particle	graph	field	Pisum sativum	yield	g	no	3	65	35.564	15.896	18.356	7.948	61.95	17.884
16	Mia_etal_2019	Australia	activation	graph	pot	Lolium perenne	biomass	g m-2	no	8	30	659.643	59.594	680.713	64.178	711.507	50.426
16	Mia_etal_2019	Australia	activation	graph	pot	Lolium perenne	biomass	g m-2	no	8	30	645.057	91.683	667.747	59.594	623.987	82.515
16	Mia_etal_2019	Australia	activation	graph	pot	Lolium perenne	biomass	g m-2	no	8	30	659.643	59.594	680.713	64.178	805.511	64.178
16	Mia_etal_2019	Australia	activation	graph	pot	Lolium perenne	biomass	g m-2	no	8	30	645.057	91.683	667.747	59.594	568.882	50.426
16	Mia_etal_2019	Australia	activation	graph	pot	Trifoliium repens	biomass	g m-2	no	8	30	523.501	73.347	598.055	100.852	611.021	96.267
16	Mia_etal_2019	Australia	activation	graph	pot	Trifoliium repens	biomass	g m-2	no	8	30	523.501	73.347	528.363	91.683	473.258	82.515
16	Mia_etal_2019	Australia	activation	graph	pot	Trifoliium repens	biomass	g m-2	no	8	30	523.501	73.347	598.055	100.852	494.327	119.188
16	Mia_etal_2019	Australia	activation	graph	pot	Trifoliium repens	biomass	g m-2	no	8	30	523.501	73.347	528.363	91.683	486.224	55.01
17	Samsuri_etal_2019	Malaysia	particle	table	pot	Brassica juncea	biomass	g	no	3	60	0.552	0.088	0.874	1.455	0.99	0.068
17	Samsuri_etal_2019	Malaysia	particle	table	pot	Brassica juncea	biomass	g	no	3	60	0.552	0.088	1.02	0.078	1.048	0.229
18	Yue_etal_2019	China	particle	graph	hydroponic	Oryza sativa	biomass	g	no	10	7	0.625	0.147	0.707	0.166	0.869	0.204
19	Blatt-Janmaat_etal_2020	Canada	particle	graph	pot	Hordeum vulgare	biomass	g	no	14	63	0.484	0.151	0.448	0.154	0.431	0.106
19	Blatt-Janmaat_etal_2020	Canada	particle	graph	pot	Hordeum vulgare	fruit mass	g	no	14	63	0.263	0.151	0.251	0.114	0.424	0.205
20	Lebrun_etal_2020	France	particle	graph	pot	Phaseolus vulgaris	biomass	g	no	9	14	0.098	0.072	0.309	0.076	0.395	0.145
20	Lebrun_etal_2020	France	particle	graph	pot	Phaseolus vulgaris	biomass	g	no	9	14	0.098	0.072	0.309	0.076	0.421	0.103
20	Lebrun_etal_2020	France	particle	graph	pot	Phaseolus vulgaris	biomass	g	no	9	14	0.098	0.072	0.136	0.045	0.102	0.043
20	Lebrun_etal_2020	France	particle	graph	pot	Phaseolus vulgaris	biomass	g	no	9	14	0.098	0.072	0.136	0.045	0.154	0.055
20	Lebrun_etal_2020	France	particle	graph	pot	Phaseolus vulgaris	biomass	g	no	9	14	0.098	0.072	0.15	0.05	0.136	0.031
20	Lebrun_etal_2020	France	particle	graph	pot	Phaseolus vulgaris	biomass	g	no	9	14	0.098	0.072	0.15	0.05	0.157	0.067
21	Zeeshan_etal_2020	China	particle	graph	pot	Solanum lycopersicum	fresh mass	g	no	3		79.794	1.899	93.274	1.266	95.087	3.587
21	Zeeshan_etal_2020	China	particle	graph	pot	Solanum lycopersicum	fresh mass	g	no	3		65.8	5.274	78.915	2.532	86.819	3.164
21	Zeeshan_etal_2020	China	particle	graph	pot	Solanum lycopersicum	fresh mass	g	no	3		60.577	5.274	79.415	6.329	93.166	2.743
21	Zeeshan_etal_2020	China	particle	graph	pot	Solanum lycopersicum	fresh mass	g	no	3		39.64	2.11	76.993	4.852	92.814	2.743
21	Zeeshan_etal_2020	China	particle	graph	pot	Solanum lycopersicum	fresh mass	g	no	3		79.794	1.899	93.274	1.266	93.693	1.688
21	Zeeshan_etal_2020	China	particle	graph	pot	Solanum lycopersicum	fresh mass	g	no	3		65.8	5.274	78.915	2.532	80.795	0.633
21	Zeeshan_etal_2020	China	particle	graph	pot	Solanum lycopersicum	fresh mass	g	no	3		60.577	5.274	79.415	6.329	84.22	4.43
21	Zeeshan_etal_2020	China	particle	graph	pot	Solanum lycopersicum	fresh mass	g	no	3		39.64	2.11	76.993	4.852	79.605	7.595
22	Al-Zayat_2017	Canada	pellet	orig	pot	Raphanis raphanistrum	biomass	g	no	10	21	0.015	0.011	0.028	0.006	0.031	0.011
22	Al-Zayat_2017	Canada	pellet	orig	pot	Trifoliium repens	biomass	g	no	10	21	0.003	0.001	0.002	0.001	0.002	0.001
23	Zhu_2020	Canada	pellet	orig	field	Sedum album	cover	%	no	7	40	11	8.466	9.5	6.589	20	11.18
23	Zhu_2020	Canada	pellet	orig	field	Mixed native	cover	%	no	7	40	0.571	0.732	0.5	0.577	1.214	1.286
