# Supplementary material for: Post-processing of biochars to enhance plant growth responses: a review and meta-analysis
Source: Biochar. 2021 Aug 25;3(4):437–55. doi: 10.1007/s42773-021-00115-0 (PMC8547209; doi:10.1007/s42773-021-00115-0)
Supplement: Supplementary file 2 — Supplementary file2 (TXT 12 KB) [file 42773_2021_115_MOESM2_ESM.txt]

studynum	year	citation	Location	mod	partcat	data	exptype	plant	measure	units	imputsd	reps	days	control	sdc	bc	sdbc
1	2012	Borchard_etal_2012	Germany	sieving	3	table	pot	Lolium multiflorum	biomass	g	no	4	37	3.400	1.000	3.500	1.000
1	2012	Borchard_etal_2012	Germany	sieving	6	table	pot	Lolium multiflorum	biomass	g	no	4	37	3.400	1.000	3.100	0.600
2	2012	Lu_etal_2012	China	sieving	2	graph	pot	Sedum plumbizincicola	biomass	g	no	4	90	5.012	0.395	6.185	0.383
2	2012	Lu_etal_2012	China	sieving	2	graph	pot	Sedum plumbizincicola	biomass	g	no	4	90	5.012	0.395	7.037	0.444
2	2012	Lu_etal_2012	China	sieving	2	graph	pot	Sedum plumbizincicola	biomass	g	no	4	90	5.012	0.395	7.099	0.556
2	2012	Lu_etal_2012	China	sieving	2	graph	pot	Sedum plumbizincicola	biomass	g	no	4	90	5.012	0.395	7.333	0.568
2	2012	Lu_etal_2012	China	sieving	5	graph	pot	Sedum plumbizincicola	biomass	g	no	4	90	5.012	0.395	5.346	0.531
2	2012	Lu_etal_2012	China	sieving	5	graph	pot	Sedum plumbizincicola	biomass	g	no	4	90	5.012	0.395	5.235	0.407
2	2012	Lu_etal_2012	China	sieving	5	graph	pot	Sedum plumbizincicola	biomass	g	no	4	90	5.012	0.395	7.235	0.198
2	2012	Lu_etal_2012	China	sieving	5	graph	pot	Sedum plumbizincicola	biomass	g	no	4	90	5.012	0.395	7.358	0.568
3	2013	Ma&Matsunaka_2013	Japan	sieving	3	graph	pot	Zea mays	ag biomass	g	no	3	40	1.504	0.432	9.520	1.104
3	2013	Ma&Matsunaka_2013	Japan	sieving	3	graph	pot	Zea mays	ag biomass	g	no	3	40	1.504	0.432	19.408	2.928
3	2013	Ma&Matsunaka_2013	Japan	sieving	3	graph	pot	Zea mays	ag biomass	g	no	3	40	1.504	0.432	30.112	1.872
3	2013	Ma&Matsunaka_2013	Japan	sieving	3	graph	pot	Zea mays	ag biomass	g	no	3	40	1.504	0.432	36.448	1.104
3	2013	Ma&Matsunaka_2013	Japan	sieving	4	graph	pot	Zea mays	ag biomass	g	no	3	40	1.504	0.432	3.904	0.192
3	2013	Ma&Matsunaka_2013	Japan	sieving	4	graph	pot	Zea mays	ag biomass	g	no	3	40	1.504	0.432	6.544	0.144
3	2013	Ma&Matsunaka_2013	Japan	sieving	4	graph	pot	Zea mays	ag biomass	g	no	3	40	1.504	0.432	12.832	1.728
3	2013	Ma&Matsunaka_2013	Japan	sieving	4	graph	pot	Zea mays	ag biomass	g	no	3	40	1.504	0.432	24.208	2.688
3	2013	Ma&Matsunaka_2013	Japan	sieving	5	graph	pot	Zea mays	ag biomass	g	no	3	40	1.504	0.432	1.840	0.240
3	2013	Ma&Matsunaka_2013	Japan	sieving	5	graph	pot	Zea mays	ag biomass	g	no	3	40	1.504	0.432	2.896	0.240
3	2013	Ma&Matsunaka_2013	Japan	sieving	5	graph	pot	Zea mays	ag biomass	g	no	3	40	1.504	0.432	4.384	0.192
3	2013	Ma&Matsunaka_2013	Japan	sieving	5	graph	pot	Zea mays	ag biomass	g	no	3	40	1.504	0.432	8.080	0.864
8	2017	Zheng_etal_2017	China	sieving	2	table	pot	Brassica chinensis	ag biomass	g	yes	4	28	1.200	0.457	1.460	0.695
8	2017	Zheng_etal_2017	China	sieving	2	table	pot	Brassica chinensis	ag biomass	g	yes	4	28	1.200	0.457	1.370	0.652
8	2017	Zheng_etal_2017	China	sieving	4	table	pot	Brassica chinensis	ag biomass	g	yes	4	28	1.200	0.457	1.360	0.647
8	2017	Zheng_etal_2017	China	sieving	4	table	pot	Brassica chinensis	ag biomass	g	yes	4	28	1.200	0.457	1.460	0.695
8	2017	Zheng_etal_2017	China	sieving	5	table	pot	Brassica chinensis	ag biomass	g	yes	4	28	1.200	0.457	1.480	0.486
8	2017	Zheng_etal_2017	China	sieving	5	table	pot	Brassica chinensis	ag biomass	g	yes	4	28	1.200	0.457	1.590	0.522
9	2018	Billah_etal_2018	Pakistan	sieving	3	table	field	Lens culinaris	biomass	kg ha-1	yes	9	60	1886.000	718.252	2126.000	1012.057
9	2018	Billah_etal_2018	Pakistan	sieving	5	table	field	Lens culinaris	biomass	kg ha-1	yes	9	60	1886.000	718.252	2053.000	977.306
9	2018	Billah_etal_2018	Pakistan	sieving	6	table	field	Lens culinaris	biomass	kg ha-1	yes	9	60	1886.000	718.252	2023.000	663.636
12	2019	Billah_etal_2019	Pakistan	sieving	3	table	field	Lens culinaris	branches	count	no	3	60	2.000	0.504	2.003	0.513
12	2019	Billah_etal_2019	Pakistan	sieving	3	table	field	Lens culinaris	branches	count	no	3	60	2.332	0.408	3.332	0.414
12	2019	Billah_etal_2019	Pakistan	sieving	3	table	field	Lens culinaris	branches	count	no	3	60	2.668	0.295	2.997	0.272
12	2019	Billah_etal_2019	Pakistan	sieving	5	table	field	Lens culinaris	branches	count	no	3	60	2.000	0.504	3.003	0.501
12	2019	Billah_etal_2019	Pakistan	sieving	5	table	field	Lens culinaris	branches	count	no	3	60	2.332	0.408	3.003	0.409
12	2019	Billah_etal_2019	Pakistan	sieving	5	table	field	Lens culinaris	branches	count	no	3	60	2.668	0.295	3.332	0.278
12	2019	Billah_etal_2019	Pakistan	sieving	6	table	field	Lens culinaris	branches	count	no	3	60	2.000	0.504	2.997	0.501
12	2019	Billah_etal_2019	Pakistan	sieving	6	table	field	Lens culinaris	branches	count	no	3	60	2.332	0.408	3.332	0.414
12	2019	Billah_etal_2019	Pakistan	sieving	6	table	field	Lens culinaris	branches	count	no	3	60	2.668	0.295	2.668	0.290
14	2019	Liao&Thomas_2019	Canada	sieving	2	orig	pot	Lolium multiflorum	biomass	mg	no	7	29	29.957	7.096	28.854	8.313
14	2019	Liao&Thomas_2019	Canada	sieving	2	orig	pot	Abutilon theophasti	biomass	mg	no	7	28	173.090	56.861	345.390	119.439
14	2019	Liao&Thomas_2019	Canada	grinding	2	orig	pot	Lolium multiflorum	biomass	mg	no	7	29	29.957	7.096	30.830	7.893
14	2019	Liao&Thomas_2019	Canada	grinding	2	orig	pot	Abutilon theophasti	biomass	mg	no	7	28	173.090	56.861	212.200	111.906
14	2019	Liao&Thomas_2019	Canada	sieving	5	orig	pot	Lolium multiflorum	biomass	mg	no	7	29	29.957	7.096	49.891	14.406
14	2019	Liao&Thomas_2019	Canada	sieving	5	orig	pot	Abutilon theophasti	biomass	mg	no	7	28	173.090	56.861	165.020	34.586
14	2019	Liao&Thomas_2019	Canada	grinding	5	orig	pot	Lolium multiflorum	biomass	mg	no	7	29	29.957	7.096	45.781	9.723
14	2019	Liao&Thomas_2019	Canada	grinding	5	orig	pot	Abutilon theophasti	biomass	mg	no	7	28	173.090	56.861	212.950	66.561
15	2019	Manzoor_etal_2019	Pakistan	sieving	2	graph	field	Pisum sativum	yield	g	no	3	65	341.874	105.314	432.505	153.003
15	2019	Manzoor_etal_2019	Pakistan	sieving	2	graph	field	Pisum sativum	yield	g	no	3	65	341.874	105.314	321.224	111.275
15	2019	Manzoor_etal_2019	Pakistan	sieving	2	graph	field	Pisum sativum	yield	g	no	3	65	341.874	105.314	413.002	105.314
15	2019	Manzoor_etal_2019	Pakistan	sieving	2	graph	field	Pisum sativum	yield	g	no	3	65	94.073	7.948	256.979	186.783
15	2019	Manzoor_etal_2019	Pakistan	sieving	2	graph	field	Pisum sativum	yield	g	no	3	65	94.073	7.948	212.237	154.990
15	2019	Manzoor_etal_2019	Pakistan	sieving	2	graph	field	Pisum sativum	yield	g	no	3	65	94.073	7.948	212.237	123.197
15	2019	Manzoor_etal_2019	Pakistan	sieving	2	graph	field	Pisum sativum	yield	g	no	3	65	234.034	133.133	236.329	45.702
15	2019	Manzoor_etal_2019	Pakistan	sieving	2	graph	field	Pisum sativum	yield	g	no	3	65	234.034	133.133	268.451	21.858
15	2019	Manzoor_etal_2019	Pakistan	sieving	2	graph	field	Pisum sativum	yield	g	no	3	65	234.034	133.133	192.734	133.133
15	2019	Manzoor_etal_2019	Pakistan	sieving	2	graph	field	Pisum sativum	yield	g	no	3	65	35.564	15.896	43.595	15.896
15	2019	Manzoor_etal_2019	Pakistan	sieving	2	graph	field	Pisum sativum	yield	g	no	3	65	35.564	15.896	29.828	15.896
15	2019	Manzoor_etal_2019	Pakistan	sieving	2	graph	field	Pisum sativum	yield	g	no	3	65	35.564	15.896	18.356	7.948
15	2019	Manzoor_etal_2019	Pakistan	sieving	4	graph	field	Pisum sativum	yield	g	no	3	65	341.874	105.314	468.069	39.741
15	2019	Manzoor_etal_2019	Pakistan	sieving	4	graph	field	Pisum sativum	yield	g	no	3	65	341.874	105.314	213.384	7.948
15	2019	Manzoor_etal_2019	Pakistan	sieving	4	graph	field	Pisum sativum	yield	g	no	3	65	341.874	105.314	172.084	15.896
15	2019	Manzoor_etal_2019	Pakistan	sieving	4	graph	field	Pisum sativum	yield	g	no	3	65	94.073	7.948	237.476	95.379
15	2019	Manzoor_etal_2019	Pakistan	sieving	4	graph	field	Pisum sativum	yield	g	no	3	65	94.073	7.948	262.715	57.625
15	2019	Manzoor_etal_2019	Pakistan	sieving	4	graph	field	Pisum sativum	yield	g	no	3	65	94.073	7.948	142.256	97.366
15	2019	Manzoor_etal_2019	Pakistan	sieving	4	graph	field	Pisum sativum	yield	g	no	3	65	234.034	133.133	237.476	85.443
15	2019	Manzoor_etal_2019	Pakistan	sieving	4	graph	field	Pisum sativum	yield	g	no	3	65	234.034	133.133	192.734	141.081
15	2019	Manzoor_etal_2019	Pakistan	sieving	4	graph	field	Pisum sativum	yield	g	no	3	65	234.034	133.133	364.818	129.159
15	2019	Manzoor_etal_2019	Pakistan	sieving	4	graph	field	Pisum sativum	yield	g	no	3	65	35.564	15.896	29.828	9.935
15	2019	Manzoor_etal_2019	Pakistan	sieving	4	graph	field	Pisum sativum	yield	g	no	3	65	35.564	15.896	33.270	7.948
15	2019	Manzoor_etal_2019	Pakistan	sieving	4	graph	field	Pisum sativum	yield	g	no	3	65	35.564	15.896	61.950	17.884
17	2019	Samsuri_etal_2019	Malaysia	sieving	1	table	pot	Brassica juncea	biomass	g	no	3	60	0.552	0.088	0.990	0.068
17	2019	Samsuri_etal_2019	Malaysia	sieving	1	table	pot	Brassica juncea	biomass	g	no	3	60	0.552	0.088	1.048	0.229
17	2019	Samsuri_etal_2019	Malaysia	sieving	5	table	pot	Brassica juncea	biomass	g	no	3	60	0.552	0.088	0.874	1.455
17	2019	Samsuri_etal_2019	Malaysia	sieving	5	table	pot	Brassica juncea	biomass	g	no	3	60	0.552	0.088	1.020	0.078
18	2019	Yue_etal_2019	China	nanoextract	1	graph	hydroponic	Oryza sativa	biomass	g	no	10	7	0.625	0.147	0.869	0.204
18	2019	Yue_etal_2019	China	nanoextract	1	graph	hydroponic	Oryza sativa	biomass	g	no	10	7	0.625	0.147	0.707	0.166
19	2020	Blatt-Janmaat_etal_2020	Canada	grinding	1	graph	pot	Hordeum vulgare	biomass	g	no	14	63	0.484	0.151	0.431	0.106
19	2020	Blatt-Janmaat_etal_2020	Canada	grinding	1	graph	pot	Hordeum vulgare	biomass	g	no	14	63	0.263	0.151	0.424	0.205
19	2020	Blatt-Janmaat_etal_2020	Canada	grinding	2	graph	pot	Hordeum vulgare	biomass	g	no	14	63	0.484	0.151	0.448	0.154
19	2020	Blatt-Janmaat_etal_2020	Canada	grinding	2	graph	pot	Hordeum vulgare	biomass	g	no	14	63	0.263	0.151	0.251	0.114
20	2020	Lebrun_etal_2020	France	sieving	2	graph	pot	Phaseolus vulgaris	biomass	g	no	9	14	0.098	0.072	0.421	0.103
20	2020	Lebrun_etal_2020	France	sieving	2	graph	pot	Phaseolus vulgaris	biomass	g	no	9	14	0.098	0.072	0.154	0.055
20	2020	Lebrun_etal_2020	France	sieving	2	graph	pot	Phaseolus vulgaris	biomass	g	no	9	14	0.098	0.072	0.157	0.067
20	2020	Lebrun_etal_2020	France	sieving	3	graph	pot	Phaseolus vulgaris	biomass	g	no	9	14	0.098	0.072	0.395	0.145
20	2020	Lebrun_etal_2020	France	sieving	3	graph	pot	Phaseolus vulgaris	biomass	g	no	9	14	0.098	0.072	0.309	0.076
20	2020	Lebrun_etal_2020	France	sieving	3	graph	pot	Phaseolus vulgaris	biomass	g	no	9	14	0.098	0.072	0.102	0.043
20	2020	Lebrun_etal_2020	France	sieving	3	graph	pot	Phaseolus vulgaris	biomass	g	no	9	14	0.098	0.072	0.136	0.045
20	2020	Lebrun_etal_2020	France	sieving	3	graph	pot	Phaseolus vulgaris	biomass	g	no	9	14	0.098	0.072	0.136	0.031
20	2020	Lebrun_etal_2020	France	sieving	3	graph	pot	Phaseolus vulgaris	biomass	g	no	9	14	0.098	0.072	0.150	0.050
21	2020	Zeeshan_etal_2020	China	sieving	4	graph	pot	Solanum lycopersicum	fresh mass	g	no	3	NA	79.794	1.899	95.087	3.587
21	2020	Zeeshan_etal_2020	China	sieving	4	graph	pot	Solanum lycopersicum	fresh mass	g	no	3	NA	65.800	5.274	86.819	3.164
21	2020	Zeeshan_etal_2020	China	sieving	4	graph	pot	Solanum lycopersicum	fresh mass	g	no	3	NA	60.577	5.274	93.166	2.743
21	2020	Zeeshan_etal_2020	China	sieving	4	graph	pot	Solanum lycopersicum	fresh mass	g	no	3	NA	39.640	2.110	92.814	2.743
21	2020	Zeeshan_etal_2020	China	sieving	6	graph	pot	Solanum lycopersicum	fresh mass	g	no	3	NA	79.794	1.899	93.693	1.688
21	2020	Zeeshan_etal_2020	China	sieving	6	graph	pot	Solanum lycopersicum	fresh mass	g	no	3	NA	65.800	5.274	80.795	0.633
21	2020	Zeeshan_etal_2020	China	sieving	6	graph	pot	Solanum lycopersicum	fresh mass	g	no	3	NA	60.577	5.274	84.220	4.430
21	2020	Zeeshan_etal_2020	China	sieving	6	graph	pot	Solanum lycopersicum	fresh mass	g	no	3	NA	39.640	2.110	79.605	7.595
21	2020	Zeeshan_etal_2020	China	sieving	6	graph	pot	Solanum lycopersicum	fresh mass	g	no	3	NA	79.794	1.899	93.274	1.266
21	2020	Zeeshan_etal_2020	China	sieving	6	graph	pot	Solanum lycopersicum	fresh mass	g	no	3	NA	65.800	5.274	78.915	2.532
21	2020	Zeeshan_etal_2020	China	sieving	6	graph	pot	Solanum lycopersicum	fresh mass	g	no	3	NA	60.577	5.274	79.415	6.329
21	2020	Zeeshan_etal_2020	China	sieving	6	graph	pot	Solanum lycopersicum	fresh mass	g	no	3	NA	39.640	2.110	76.993	4.852
