# Supplementary material for: Post-processing of biochars to enhance plant growth responses: a review and meta-analysis
Source: Biochar. 2021 Aug 25;3(4):437–55. doi: 10.1007/s42773-021-00115-0 (PMC8547209; doi:10.1007/s42773-021-00115-0)
Supplement: Supplementary file 3 — Supplementary file3 (TXT 4 KB) [file 42773_2021_115_MOESM3_ESM.txt]

studynum	citation	location	feedstock	feedtype	bctype	temp	application	apptype	data	exptype	plant	measure	units	imputsd	reps	days	control	sdc	leach	sdleach
1	Vozhdayev_etal_2015	USA	swine manure	manure	hydro	225	soil	soil	table	pot	Zea mays	dry mass	g	no	4	21	2.52	0.33	0.69	0.38
1	Vozhdayev_etal_2015	USA	swine manure	manure	hydro	225	soil	soil	table	pot	Zea mays	dry mass	g	no	4	21	2.52	0.33	2.05	0.25
1	Vozhdayev_etal_2015	USA	condensed distillers solubles	agric	hydro	225	soil	soil	table	pot	Zea mays	dry mass	g	no	4	21	2.52	0.33	0.9	0.27
1	Vozhdayev_etal_2015	USA	condensed distillers solubles	agric	hydro	225	soil	soil	table	pot	Zea mays	dry mass	g	no	4	21	2.52	0.33	3.53	0.75
1	Vozhdayev_etal_2015	USA	poulry litter	manure	hydro	225	soil	soil	table	pot	Zea mays	dry mass	g	no	4	21	2.52	0.33	1.69	0.43
1	Vozhdayev_etal_2015	USA	poulry litter	manure	hydro	225	soil	soil	table	pot	Zea mays	dry mass	g	no	4	21	2.52	0.33	2.02	0.1
2	Gale_etal_2016	Canada	maple wood	wood	slow	550	soil	soil	table	pot	Lolium multiflorum	dry mass	g	no	8	28	195.5	29.95304325	141.75	20.47781238
2	Gale_etal_2016	Canada	maple wood	wood	slow	550	soil	soil	table	pot	Lolium multiflorum	dry mass	g	no	8	28	195.5	29.95304325	116.38	15.13208512
3	Lou_etal_2016	China	wheat straw	agric	slow	480	pot spray	surface	graph	pot	Brassica rapa	dry mass	g	no	4	45	4.298401421	0.444089919	5.204262877	0.870337478
3	Lou_etal_2016	China	wheat straw	agric	slow	480	pot spray	surface	graph	pot	Brassica rapa	dry mass	g	no	4	45	4.298401421	0.444089919	6.944937833	0.55062167
3	Lou_etal_2016	China	wheat straw	agric	slow	480	pot spray	surface	graph	pot	Brassica rapa	dry mass	g	no	4	45	4.298401421	0.444089919	5.310834813	0.905861456
3	Lou_etal_2016	China	maize stalk	agric	slow	480	pot spray	surface	graph	pot	Brassica rapa	dry mass	g	no	4	45	4.298441606	0.444089919	5.968028419	1.225537079
3	Lou_etal_2016	China	maize stalk	agric	slow	480	pot spray	surface	graph	pot	Brassica rapa	dry mass	g	no	4	45	4.298441606	0.444089919	6.074600355	1.420959147
3	Lou_etal_2016	China	maize stalk	agric	slow	480	pot spray	surface	graph	pot	Brassica rapa	dry mass	g	no	4	45	4.298441606	0.444089919	7.069271758	0.603907638
4	Fornes&Belda2017	Spain	oak wood	wood	hydro	NA	hydroponic	soil	table	pot	Pisum sativum	dry mass	mg	yes	3	21	720	83.16006756	170	24.81225288
4	Fornes&Belda2017	Spain	oak wood	wood	hydro	NA	hydroponic	soil	table	pot	Solanum lycopersicum	dry mass	mg	yes	3	21	2851	329.2907675	842	122.893629
4	Fornes&Belda2017	Spain	olive mill waste	agric	slow	500	hydroponic	soil	table	pot	Pisum sativum	dry mass	mg	yes	3	21	720	83.16006756	1096	159.9660539
4	Fornes&Belda2017	Spain	olive mill waste	agric	slow	500	hydroponic	soil	table	pot	Solanum lycopersicum	dry mass	mg	yes	3	21	2851	329.2907675	4186	610.9652386
5	Yuan_etal_2017	China	rice husk	agric	slow	400	soil	soil	table	pot	Oryza sativa	dry mass	mg	no	10	21	23.6	1.897366596	22.3	1.58113883
5	Yuan_etal_2017	China	rice husk	agric	slow	400	soil	soil	table	pot	Oryza sativa	dry mass	mg	no	10	21	23.6	1.897366596	24.6	2.213594362
5	Yuan_etal_2017	China	rice husk	agric	slow	400	soil	soil	table	pot	Oryza sativa	dry mass	mg	no	10	21	23.6	1.897366596	25.5	1.58113883
5	Yuan_etal_2017	China	rice husk	agric	slow	400	soil	soil	table	pot	Oryza sativa	dry mass	mg	no	10	21	23.6	1.897366596	26.8	1.264911064
5	Yuan_etal_2017	China	rice husk	agric	slow	400	soil	soil	table	pot	Oryza sativa	dry mass	mg	no	10	21	23.6	1.897366596	29.6	2.846049894
6	Bian_etal_2018	China	wheat straw	agric	slow	350	foliar spray	surface	graph	pot	Brassica rapa	fresh mass	g	no	4	56	64.29924197	2.038216561	76.84677048	5.350318471
6	Bian_etal_2018	China	wheat straw	agric	slow	550	foliar spray	surface	graph	pot	Brassica rapa	fresh mass	g	no	4	56	64.29924197	2.038216561	54.74558621	8.151897508
6	Bian_etal_2018	China	wheat straw	agric	slow	350	foliar spray	surface	graph	pot	Brassica rapa	fresh mass	g	no	4	56	64.29924197	2.038216561	69.58562399	3.567847715
6	Bian_etal_2018	China	wheat straw	agric	slow	550	foliar spray	surface	graph	pot	Brassica rapa	fresh mass	g	no	4	56	64.29924197	2.038216561	50.79557289	10.70063694
7	Bian_etal_2019	China	wheat straw	agric	slow	350	foliar spray	surface	table	pot	Brassica rapa	fresh mass	g	no	4	49	49.2	12.5	93.1	6
7	Bian_etal_2019	China	wheat straw	agric	slow	450	foliar spray	surface	table	pot	Brassica rapa	fresh mass	g	no	4	49	49.2	12.5	77.6	4.7
7	Bian_etal_2019	China	wheat straw	agric	slow	550	foliar spray	surface	table	pot	Brassica rapa	fresh mass	g	no	4	49	49.2	12.5	60.3	7.1
